# Supplementary material for: The long noncoding RNA SUMO1P3 as urinary biomarker for monitoring bladder cancer progression
Source: Front Oncol. 2024 May 23;14:1325157. doi: 10.3389/fonc.2024.1325157 (PMC11153750; doi:10.3389/fonc.2024.1325157)
Supplement: Supplementary file 1 [file Table_1.xlsx]

## Sheet: T1_G2G3.vs.Ctrl
Gene Name	Accession	logFC	AveExpr	t	P.Value	adj.P.Val	B
AATBC	NR_026961.1	0.209572	14.2146	0.493034	0.629813	0.993014	-5.4171
AC004510.3	ENST00000587970.1	-0.000288851	13.637	-0.0321183	0.974842	0.993014	-5.73631
AC004510.3	ENST00000589310.1	0.299759	15.2086	0.879182	0.394492	0.993014	-5.2181
ADAMTS9-AS2	NR_038264.1	-0.116152	14.704	-0.428148	0.675211	0.993014	-5.4481
ANRIL	NR_003529.3	-0.0190471	14.3697	-0.356892	0.726621	0.993014	-5.47675
APCDD1L-AS1	NR_034147.1	-0.000288851	13.637	-0.0321183	0.974842	0.993014	-5.73631
BZRAP1-AS1	NR_038415.1	-0.345756	15.2988	-0.696578	0.497739	0.993014	-5.37514
CADM3-AS1	NR_037870.1	0.368978	15.0754	0.856478	0.406494	0.993014	-5.21781
DIO3OS	NR_002770.1	0.153256	14.5187	0.720088	0.4836	0.993014	-5.29175
DNM3OS	NR_038397.2	0.186563	14.5908	0.380661	0.709303	0.993014	-5.45272
DPP10-AS1	NR_036580.1	-0.000288851	13.637	-0.0321183	0.974842	0.993014	-5.73631
EMX2OS	NR_002791.2	0.104543	15.0061	0.580444	0.571058	0.993014	-5.38654
EZH2	NM_004456.3	0.210727	14.5436	0.701785	0.494587	0.993014	-5.29995
FAM138E	NR_026819.1	-1.54524	18.9987	-1.85742	0.0849185	0.993014	-4.0918
FENDRR	NR_033925.1	-0.000288851	13.637	-0.0321183	0.974842	0.993014	-5.73631
FGF13-AS1	NR_038405.1	-0.0552875	14.1193	-0.650092	0.526406	0.993014	-5.35436
FGF14-AS2	NR_036487.1	0.232109	15.607	0.450486	0.659421	0.993014	-5.53057
FLJ36777	NR_027441.1	-0.060153	13.7941	-0.332951	0.744222	0.993014	-5.59887
FZD10-AS1	NR_033834.1	-0.000288851	13.637	-0.0321183	0.974842	0.993014	-5.73631
GHET1	NR_130107.1	0.128749	15.4584	0.73284	0.476033	0.993014	-5.40816
GRIK1-AS1	NR_027021.1	0.00265699	14.3333	0.146829	0.88541	0.993014	-5.52407
H19	NR_002196.1	0.189176	14.6514	0.62385	0.542995	0.993014	-5.3441
HAND2-AS1	NR_003679.1	-0.0504611	14.4935	-0.219355	0.829614	0.993014	-5.5115
HAR1A	NR_003244.1	-0.00359791	14.2724	-0.157746	0.876963	0.993014	-5.52481
HCG23	NR_044996.1	0.121786	15.2002	0.306249	0.764029	0.993014	-5.61134
HHIP-AS1	NR_037595.1	0.00307406	14.2522	0.0662206	0.948161	0.993014	-5.5344
HIF1A-AS2	NR_045406.1	0.00399839	14.3531	0.0789119	0.938246	0.993014	-5.53039
HOTAIR	NR_003716.2	0.0739706	14.0848	0.269792	0.79135	0.993014	-5.50619
HOTTIP	NR_037843.2	0.0259076	14.0234	0.102759	0.919646	0.993014	-5.54234
IPW	NR_023915.1	0.0891593	13.894	0.502998	0.622971	0.993014	-5.4673
LINC00161	NR_026553.1	-0.161394	15.4645	-0.338617	0.740042	0.993014	-5.59282
LINC00163	NR_033840.1	-0.158033	15.173	-0.587515	0.566435	0.993014	-5.5198
LINC00312	NR_024065.2	0.424412	15.4164	0.838389	0.416229	0.993014	-5.21201
LINC00327	NR_038995.1	0.451168	15.1723	1.40005	0.183781	0.993014	-4.6974
LINC00460	NR_034119.1	-0.000288851	13.637	-0.0321183	0.974842	0.993014	-5.73631
LINC00472	NR_026807.1	-0.0262473	14.4352	-0.236381	0.816642	0.993014	-5.50778
LINC00535	NR_033858.1	0.397282	15.093	0.830859	0.420326	0.993014	-5.23874
LINC00641	NR_038970.1	-0.126937	14.7441	-0.44314	0.664595	0.993014	-5.44188
LINC00670	NR_034144.1	-0.120442	14.735	-0.425186	0.677317	0.993014	-5.44863
LINC00689	NR_024394.1	-0.0811213	15.2767	-0.527987	0.605972	0.993014	-5.51587
LINC00858	NR_038220.1	-0.0505735	14.1742	-0.584727	0.568255	0.993014	-5.3881
LINC00865	NR_038382.1	-0.110845	14.6496	-0.442266	0.665212	0.993014	-5.44392
LINC00881	NR_034008.1	-0.00191227	14.3372	-0.0522066	0.959119	0.993014	-5.53281
LINC00882	NR_028303.1	-0.000288851	13.637	-0.0321183	0.974842	0.993014	-5.73631
LINC00889	NR_026935.1	-0.57608	15.153	-0.850592	0.409645	0.993014	-5.33057
LINC00950	NR_024006.1	-0.104362	14.6509	-0.414752	0.684757	0.993014	-5.45391
LINC00968	NR_038236.1	-0.303362	16.1565	-0.618021	0.546719	0.993014	-5.31088
LINC01088	NR_038342.1	-0.000288851	13.637	-0.0321183	0.974842	0.993014	-5.73631
LINC01133	NR_038849.1	-0.000288851	13.637	-0.0321183	0.974842	0.993014	-5.73631
LINC01184	NR_015360.1	0.0979345	13.7759	0.623365	0.543304	0.993014	-5.47007
LINC01346	NR_040065.1	-0.00379278	14.3625	-0.116398	0.90903	0.993014	-5.5274
LINC01354	NR_038426.1	0.00483575	14.2228	0.048218	0.96224	0.993014	-5.53616
LINC01532	NR_040036.1	0.398901	15.1637	1.56494	0.140441	0.993014	-4.5129
LOC100128239	NR_027276.1	-0.000288851	13.637	-0.0321183	0.974842	0.993014	-5.73631
LOC100128593	NR_033913.1	-0.000288851	13.637	-0.0321183	0.974842	0.993014	-5.73631
LOC100130417	NR_026874.2	0.218196	14.8063	0.468072	0.647107	0.993014	-5.41774
LOC100506990	NR_040091.1	-2.13137	14.8567	-2.82668	0.0137097	0.993014	-2.77596
LOC100507351	NR_040050.1	0.0738648	14.0586	0.284642	0.780184	0.993014	-5.50318
LOC283856	NR_027078.1	-0.134928	15.1245	-0.557386	0.586274	0.993014	-5.50527
LOC284950	NR_038888.1	-0.0137324	14.1932	-0.394422	0.699353	0.993014	-5.46902
LOC400548	NR_033984.1	-0.0697101	14.1755	-0.625975	0.541641	0.993014	-5.36682
LOC400685	NR_033982.1	0.0109804	14.3011	0.24628	0.809124	0.993014	-5.50684
LOC642366	NR_046243.1	0.231547	14.1541	0.510068	0.618138	0.993014	-5.41099
LOC644554	NR_040013.1	0.0194881	14.2647	0.416634	0.683413	0.993014	-5.45667
LOC729950	NR_040033.1	-0.624757	14.8164	-1.89178	0.079892	0.993014	-4.14032
LYPLAL1-AS1	NR_038845.1	0.16561	14.6962	0.691795	0.500646	0.993014	-5.3048
MAGI2-AS3	NR_038344.1	0.114575	15.1586	0.261083	0.79792	0.993014	-5.49321
MALAT-1	NR_002819.2	-0.0821348	13.8536	-0.320339	0.753555	0.993014	-5.56844
MDC1-AS	NR_133647.1	-0.000288851	13.637	-0.0321183	0.974842	0.993014	-5.73631
MEG3	NR_002766.2	-0.0478555	13.7614	-0.341014	0.738276	0.993014	-5.61625
MEG8	NR_024149.2	-0.0242238	14.1741	-0.446629	0.662135	0.993014	-5.45044
MIR143HG	NR_105059.1	-0.000288851	13.637	-0.0321183	0.974842	0.993014	-5.73631
MIR22HG	NR_028502.1	0.0657391	14.0963	0.233696	0.818684	0.993014	-5.51442
MIR4697HG	NR_024344.1	0.00967412	14.2501	0.0203765	0.984037	0.993014	-5.53588
MIR497HG	NR_038310.1	-0.000288851	13.637	-0.0321183	0.974842	0.993014	-5.73631
MIR663AHG	NR_040095.1	-0.933335	16.5778	-1.3217	0.207956	0.993014	-4.74563
MNX1-AS1	NR_038835.1	-0.196105	15.1787	-0.64079	0.532253	0.993014	-5.45548
n336928	NONHSAT097329.2	-0.000288851	13.637	-0.0321183	0.974842	0.993014	-5.73631
NCAM1-AS1	NR_034101.1	-0.000288851	13.637	-0.0321183	0.974842	0.993014	-5.73631
NR2F1-AS1	NR_015369.1	-0.0823166	14.5386	-0.276573	0.786245	0.993014	-5.49918
PART1	NR_024617.1	-0.251373	15.1688	-0.967297	0.350195	0.993014	-5.26113
PCAT-1	NR_045262.1	0.0356668	14.098	0.217353	0.831143	0.993014	-5.51963
PGM5-AS1	NR_121191.1	-0.195108	15.1812	-0.770813	0.453932	0.993014	-5.38842
PRKAG2-AS1	NR_038926.1	-0.212037	15.3174	-0.579541	0.57165	0.993014	-5.52127
PROX1-AS1	NR_037850.2	0.00210127	14.3234	0.0977314	0.923564	0.993014	-5.52973
SChLAP1	NR_104320.1	-0.00153175	14.1805	-0.00891709	0.993014	0.993014	-5.53903
SLC26A4-AS1	NR_028137.1	0.434417	15.1968	1.50588	0.154849	0.993014	-4.5795
SPRY4-IT1	NR_131221.1	0.214172	14.2384	0.497178	0.626963	0.993014	-5.41418
SUMO1P3	NR_002190.1	-1.96647	18.1627	-2.42297	0.0299096	0.993014	-3.4222
TBX5-AS1	NR_038440.1	0.136312	15.1731	0.426493	0.676387	0.993014	-5.48983
TP73-AS1	NR_033709.1	0.00247667	14.3215	0.0765406	0.940098	0.993014	-5.53143
TRPM2-AS	NR_109964.1	0.103642	14.506	0.624357	0.542671	0.993014	-5.3506
TUG1	NR_002323.1	0.182352	15.3951	1.19196	0.253556	0.993014	-5.01572
UCA1	NR_015379.2	-0.974262	16.2592	-1.57713	0.137616	0.993014	-4.44616
ZEB2NAT	NR_040248.2	-0.000288851	13.637	-0.0321183	0.974842	0.993014	-5.73631
ZNF667-AS1	NR_036522.1	-0.00419017	14.2245	-0.124544	0.902697	0.993014	-5.53068

## Sheet: T2.vs.Ctrl
Gene Name	Accession	logFC	AveExpr	t	P.Value	adj.P.Val	B
AATBC	NR_026961.1	-0.225828	14.2146	-0.534744	0.601415	0.969163	-5.5153
AC004510.3	ENST00000587970.1	0.00461161	13.637	0.498417	0.626112	0.969163	-5.71299
AC004510.3	ENST00000589310.1	0.0792303	15.2086	0.254466	0.802923	0.969163	-5.72968
ADAMTS9-AS2	NR_038264.1	0.130539	14.704	0.519553	0.611683	0.969163	-5.58745
ANRIL	NR_003529.3	0.0313493	14.3697	0.587532	0.566424	0.969163	-5.49093
APCDD1L-AS1	NR_034147.1	0.00461161	13.637	0.498417	0.626112	0.969163	-5.71299
BZRAP1-AS1	NR_038415.1	-0.543636	15.2988	-1.23002	0.239435	0.969163	-5.11973
CADM3-AS1	NR_037870.1	-0.0796266	15.0754	-0.203584	0.841677	0.969163	-5.7256
DIO3OS	NR_002770.1	-0.108153	14.5187	-0.506099	0.620849	0.969163	-5.51523
DNM3OS	NR_038397.2	-0.0726598	14.5908	-0.148235	0.884322	0.969163	-5.62369
DPP10-AS1	NR_036580.1	0.00461161	13.637	0.498417	0.626112	0.969163	-5.71299
EMX2OS	NR_002791.2	0.0942416	15.0061	0.570928	0.577312	0.969163	-5.57745
EZH2	NM_004456.3	-0.170516	14.5436	-0.569092	0.578523	0.969163	-5.48605
FAM138E	NR_026819.1	-1.24234	18.9987	-1.40314	0.182876	0.969163	-4.50681
FENDRR	NR_033925.1	0.00461161	13.637	0.498417	0.626112	0.969163	-5.71299
FGF13-AS1	NR_038405.1	0.00475615	14.1193	0.0545657	0.957274	0.992138	-5.63805
FGF14-AS2	NR_036487.1	0.0304041	15.607	0.0740578	0.942037	0.992138	-5.95059
FLJ36777	NR_027441.1	0.0593324	13.7941	0.317163	0.755911	0.969163	-5.69203
FZD10-AS1	NR_033834.1	0.00461161	13.637	0.498417	0.626112	0.969163	-5.71299
GHET1	NR_130107.1	0.07956	15.4584	0.460769	0.652208	0.969163	-5.69046
GRIK1-AS1	NR_027021.1	0.00753363	14.3333	0.409641	0.688415	0.969163	-5.55833
H19	NR_002196.1	-0.114179	14.6514	-0.381247	0.708879	0.969163	-5.57623
HAND2-AS1	NR_003679.1	0.082861	14.4935	0.381745	0.708518	0.969163	-5.63242
HAR1A	NR_003244.1	-0.000900025	14.2724	-0.0386369	0.969738	0.992138	-5.63394
HCG23	NR_044996.1	-0.146275	15.2002	-0.436387	0.669368	0.969163	-5.83909
HHIP-AS1	NR_037595.1	-0.0124369	14.2522	-0.262624	0.796756	0.969163	-5.60363
HIF1A-AS2	NR_045406.1	0.0105018	14.3531	0.204771	0.840768	0.969163	-5.61985
HOTAIR	NR_003716.2	-0.0968691	14.0848	-0.349689	0.7319	0.969163	-5.58999
HOTTIP	NR_037843.2	-0.0370022	14.0234	-0.14424	0.887416	0.969163	-5.63952
IPW	NR_023915.1	-0.106824	13.894	-0.598316	0.559411	0.969163	-5.52692
LINC00161	NR_026553.1	0.311238	15.4645	0.804215	0.435034	0.969163	-5.64256
LINC00163	NR_033840.1	-0.0510077	15.173	-0.207905	0.838368	0.969163	-5.86643
LINC00312	NR_024065.2	0.617058	15.4164	1.43731	0.173119	0.969163	-4.85399
LINC00327	NR_038995.1	0.305179	15.1723	0.967264	0.350211	0.969163	-5.22491
LINC00460	NR_034119.1	0.00461161	13.637	0.498417	0.626112	0.969163	-5.71299
LINC00472	NR_026807.1	0.0586192	14.4352	0.54029	0.597689	0.969163	-5.53366
LINC00535	NR_033858.1	-0.0987159	15.093	-0.225778	0.824714	0.969163	-5.71739
LINC00641	NR_038970.1	0.175077	14.7441	0.630744	0.538609	0.969163	-5.489
LINC00670	NR_034144.1	0.157052	14.735	0.581327	0.57048	0.969163	-5.52989
LINC00689	NR_024394.1	0.0485059	15.2767	0.310555	0.760823	0.969163	-5.70507
LINC00858	NR_038220.1	0.0180562	14.1742	0.203587	0.841675	0.969163	-5.61747
LINC00865	NR_038382.1	0.0894353	14.6496	0.40576	0.691197	0.969163	-5.68412
LINC00881	NR_034008.1	0.0142097	14.3372	0.382592	0.707904	0.969163	-5.57043
LINC00882	NR_028303.1	0.00461161	13.637	0.498417	0.626112	0.969163	-5.71299
LINC00889	NR_026935.1	-0.532817	15.153	-0.842943	0.413764	0.969163	-5.50679
LINC00950	NR_024006.1	0.0818433	14.6509	0.373667	0.714382	0.969163	-5.70467
LINC00968	NR_038236.1	-0.634855	16.1565	-1.31332	0.210687	0.969163	-4.85596
LINC01088	NR_038342.1	0.00461161	13.637	0.498417	0.626112	0.969163	-5.71299
LINC01133	NR_038849.1	0.00461161	13.637	0.498417	0.626112	0.969163	-5.71299
LINC01184	NR_015360.1	-0.113576	13.7759	-0.718018	0.484835	0.969163	-5.52019
LINC01346	NR_040065.1	0.0155063	14.3625	0.472261	0.64419	0.969163	-5.53976
LINC01354	NR_038426.1	-0.0330842	14.2228	-0.32367	0.751085	0.969163	-5.58857
LINC01532	NR_040036.1	0.324462	15.1637	1.27653	0.223026	0.969163	-4.91756
LOC100128239	NR_027276.1	0.00461161	13.637	0.498417	0.626112	0.969163	-5.71299
LOC100128593	NR_033913.1	0.00461161	13.637	0.498417	0.626112	0.969163	-5.71299
LOC100130417	NR_026874.2	-0.00995748	14.8063	-0.0232286	0.981804	0.992138	-5.70576
LOC100506990	NR_040091.1	-2.75603	14.8567	-3.71744	0.00238366	0.228831	-1.31905
LOC100507351	NR_040050.1	-0.0926041	14.0586	-0.353146	0.729365	0.969163	-5.58946
LOC283856	NR_027078.1	-0.0324095	15.1245	-0.142889	0.888462	0.969163	-5.81997
LOC284950	NR_038888.1	-0.0187404	14.1932	-0.527031	0.606618	0.969163	-5.50898
LOC400548	NR_033984.1	0.0378799	14.1755	0.330994	0.745667	0.969163	-5.58466
LOC400685	NR_033982.1	-0.00895727	14.3011	-0.196995	0.846729	0.969163	-5.61588
LOC642366	NR_046243.1	-0.257108	14.1541	-0.572057	0.576568	0.969163	-5.50076
LOC644554	NR_040013.1	-0.0304761	14.2647	-0.639954	0.53278	0.969163	-5.44708
LOC729950	NR_040033.1	-0.331121	14.8164	-1.05627	0.30915	0.969163	-5.23507
LYPLAL1-AS1	NR_038845.1	-0.086227	14.6962	-0.371077	0.716267	0.969163	-5.59434
MAGI2-AS3	NR_038344.1	0.60259	15.1586	1.50002	0.156344	0.969163	-4.72764
MALAT-1	NR_002819.2	0.0796587	13.8536	0.299731	0.76889	0.969163	-5.66104
MDC1-AS	NR_133647.1	0.00461161	13.637	0.498417	0.626112	0.969163	-5.71299
MEG3	NR_002766.2	0.0480459	13.7614	0.330912	0.745728	0.969163	-5.70891
MEG8	NR_024149.2	-0.0114534	14.1741	-0.206575	0.839386	0.969163	-5.6184
MIR143HG	NR_105059.1	0.00461161	13.637	0.498417	0.626112	0.969163	-5.71299
MIR22HG	NR_028502.1	-0.0990733	14.0963	-0.348395	0.73285	0.969163	-5.58993
MIR4697HG	NR_024344.1	0.0639507	14.2501	0.132163	0.896781	0.969163	-5.62822
MIR497HG	NR_038310.1	0.00461161	13.637	0.498417	0.626112	0.969163	-5.71299
MIR663AHG	NR_040095.1	0.156026	16.5778	0.189433	0.852537	0.969163	-5.43407
MNX1-AS1	NR_038835.1	-0.114667	15.1787	-0.430987	0.673195	0.969163	-5.80289
n336928	NONHSAT097329.2	0.00461161	13.637	0.498417	0.626112	0.969163	-5.71299
NCAM1-AS1	NR_034101.1	0.00461161	13.637	0.498417	0.626112	0.969163	-5.71299
NR2F1-AS1	NR_015369.1	0.0809836	14.5386	0.304622	0.765241	0.969163	-5.70661
PART1	NR_024617.1	0.0281217	15.1688	0.105634	0.917407	0.978567	-5.78544
PCAT-1	NR_045262.1	-0.0439995	14.098	-0.264018	0.795704	0.969163	-5.612
PGM5-AS1	NR_121191.1	0.00753352	15.1812	0.0296905	0.976743	0.992138	-5.78149
PRKAG2-AS1	NR_038926.1	0.326676	15.3174	0.96632	0.350667	0.969163	-5.42694
PROX1-AS1	NR_037850.2	0.00562112	14.3234	0.256787	0.801167	0.969163	-5.60439
SChLAP1	NR_104320.1	-0.0285616	14.1805	-0.163135	0.872799	0.969163	-5.62698
SLC26A4-AS1	NR_028137.1	0.379079	15.1968	1.30206	0.214404	0.969163	-4.8805
SPRY4-IT1	NR_131221.1	-0.222839	14.2384	-0.520729	0.610886	0.969163	-5.52105
SUMO1P3	NR_002190.1	-0.184991	18.1627	-0.185608	0.855478	0.969163	-5.20887
TBX5-AS1	NR_038440.1	-0.00204839	15.1731	-0.00706675	0.994464	0.994464	-5.77902
TP73-AS1	NR_033709.1	0.00428329	14.3215	0.129955	0.898495	0.969163	-5.62694
TRPM2-AS	NR_109964.1	-0.0499803	14.506	-0.301735	0.767394	0.969163	-5.60007
TUG1	NR_002323.1	0.115292	15.3951	0.768454	0.455287	0.969163	-5.50633
UCA1	NR_015379.2	-0.850024	16.2592	-1.5236	0.1504	0.969163	-4.62847
ZEB2NAT	NR_040248.2	0.00461161	13.637	0.498417	0.626112	0.969163	-5.71299
ZNF667-AS1	NR_036522.1	-0.0159616	14.2245	-0.46486	0.649348	0.969163	-5.53632

## Sheet: T2.vs.T1_G2G3
Gene Name	Accession	logFC	AveExpr	t	P.Value	adj.P.Val	B
AATBC	NR_026961.1	-0.435401	14.2146	-1.06078	0.307169	0.894084	-5.0635
AC004510.3	ENST00000587970.1	0.00490046	13.637	0.460517	0.652384	0.894084	-5.49121
AC004510.3	ENST00000589310.1	-0.220528	15.2086	-0.664942	0.517147	0.894084	-5.38471
ADAMTS9-AS2	NR_038264.1	0.24669	14.704	1.02621	0.322605	0.894084	-5.16073
ANRIL	NR_003529.3	0.0503964	14.3697	0.986096	0.341216	0.894084	-5.14093
APCDD1L-AS1	NR_034147.1	0.00490046	13.637	0.460517	0.652384	0.894084	-5.49121
BZRAP1-AS1	NR_038415.1	-0.197879	15.2988	-0.401675	0.694131	0.894084	-5.52789
CADM3-AS1	NR_037870.1	-0.448604	15.0754	-1.10254	0.289255	0.894084	-5.05476
DIO3OS	NR_002770.1	-0.261409	14.5187	-1.25312	0.231169	0.894084	-4.86732
DNM3OS	NR_038397.2	-0.259223	14.5908	-0.539529	0.598199	0.894084	-5.40384
DPP10-AS1	NR_036580.1	0.00490046	13.637	0.460517	0.652384	0.894084	-5.49121
EMX2OS	NR_002791.2	-0.0103015	15.0061	-0.0616449	0.951738	0.955268	-5.60021
EZH2	NM_004456.3	-0.381244	14.5436	-1.29821	0.215688	0.894084	-4.82025
FAM138E	NR_026819.1	0.302907	18.9987	0.433054	0.671729	0.894084	-5.15861
FENDRR	NR_033925.1	0.00490046	13.637	0.460517	0.652384	0.894084	-5.49121
FGF13-AS1	NR_038405.1	0.0600437	14.1193	0.720985	0.483065	0.894084	-5.32815
FGF14-AS2	NR_036487.1	-0.201705	15.607	-0.410032	0.688135	0.894084	-5.58636
FLJ36777	NR_027441.1	0.119485	13.7941	0.608221	0.553011	0.894084	-5.40996
FZD10-AS1	NR_033834.1	0.00490046	13.637	0.460517	0.652384	0.894084	-5.49121
GHET1	NR_130107.1	-0.0491889	15.4584	-0.241201	0.812979	0.907948	-5.50135
GRIK1-AS1	NR_027021.1	0.00487664	14.3333	0.276327	0.78643	0.907948	-5.52031
H19	NR_002196.1	-0.303355	14.6514	-1.03323	0.319425	0.894084	-5.07813
HAND2-AS1	NR_003679.1	0.133322	14.4935	0.642981	0.530872	0.894084	-5.43243
HAR1A	NR_003244.1	0.00269788	14.2724	0.120787	0.905617	0.937953	-5.54724
HCG23	NR_044996.1	-0.268061	15.2002	-0.64644	0.528697	0.894084	-5.42683
HHIP-AS1	NR_037595.1	-0.015511	14.2522	-0.341484	0.73793	0.896725	-5.50177
HIF1A-AS2	NR_045406.1	0.00650342	14.3531	0.132062	0.896859	0.937953	-5.54948
HOTAIR	NR_003716.2	-0.17084	14.0848	-0.641491	0.531811	0.894084	-5.37821
HOTTIP	NR_037843.2	-0.0629098	14.0234	-0.25523	0.802345	0.907948	-5.53661
IPW	NR_023915.1	-0.195984	13.894	-1.09576	0.29211	0.894084	-5.04792
LINC00161	NR_026553.1	0.472632	15.4645	1.00583	0.331968	0.894084	-5.19976
LINC00163	NR_033840.1	0.107025	15.173	0.357134	0.726443	0.894084	-5.52843
LINC00312	NR_024065.2	0.192646	15.4164	0.447633	0.661428	0.894084	-5.5669
LINC00327	NR_038995.1	-0.14599	15.1723	-0.464306	0.649735	0.894084	-5.43868
LINC00460	NR_034119.1	0.00490046	13.637	0.460517	0.652384	0.894084	-5.49121
LINC00472	NR_026807.1	0.0848665	14.4352	0.816333	0.428304	0.894084	-5.28908
LINC00535	NR_033858.1	-0.495998	15.093	-1.08544	0.296496	0.894084	-5.06431
LINC00641	NR_038970.1	0.302014	14.7441	1.13221	0.277012	0.894084	-5.02696
LINC00670	NR_034144.1	0.277494	14.735	1.06986	0.303207	0.894084	-5.09672
LINC00689	NR_024394.1	0.129627	15.2767	0.725605	0.480317	0.894084	-5.28341
LINC00858	NR_038220.1	0.0686297	14.1742	0.809643	0.432011	0.894084	-5.26634
LINC00865	NR_038382.1	0.20028	14.6496	0.956524	0.355416	0.894084	-5.26785
LINC00881	NR_034008.1	0.0161219	14.3372	0.452543	0.657975	0.894084	-5.46462
LINC00882	NR_028303.1	0.00490046	13.637	0.460517	0.652384	0.894084	-5.49121
LINC00889	NR_026935.1	0.0432621	15.153	0.0577381	0.954793	0.955268	-5.57362
LINC00950	NR_024006.1	0.186206	14.6509	0.895015	0.386264	0.894084	-5.32634
LINC00968	NR_038236.1	-0.331493	16.1565	-0.861881	0.403616	0.894084	-5.34435
LINC01088	NR_038342.1	0.00490046	13.637	0.460517	0.652384	0.894084	-5.49121
LINC01133	NR_038849.1	0.00490046	13.637	0.460517	0.652384	0.894084	-5.49121
LINC01184	NR_015360.1	-0.21151	13.7759	-1.24265	0.234887	0.894084	-4.91024
LINC01346	NR_040065.1	0.0192991	14.3625	0.612602	0.550193	0.894084	-5.39268
LINC01354	NR_038426.1	-0.03792	14.2228	-0.386793	0.704863	0.894084	-5.48843
LINC01532	NR_040036.1	-0.0744392	15.1637	-0.293901	0.773248	0.907948	-5.48286
LOC100128239	NR_027276.1	0.00490046	13.637	0.460517	0.652384	0.894084	-5.49121
LOC100128593	NR_033913.1	0.00490046	13.637	0.460517	0.652384	0.894084	-5.49121
LOC100130417	NR_026874.2	-0.228154	14.8063	-0.54393	0.595249	0.894084	-5.46992
LOC100506990	NR_040091.1	-0.624668	14.8567	-0.738139	0.47291	0.894084	-5.29826
LOC100507351	NR_040050.1	-0.166469	14.0586	-0.660967	0.519616	0.894084	-5.36829
LOC283856	NR_027078.1	0.102518	15.1245	0.389022	0.703251	0.894084	-5.50675
LOC284950	NR_038888.1	-0.00500805	14.1932	-0.147074	0.88522	0.937953	-5.54842
LOC400548	NR_033984.1	0.10759	14.1755	0.984619	0.341915	0.894084	-5.13149
LOC400685	NR_033982.1	-0.0199376	14.3011	-0.456781	0.655001	0.894084	-5.45776
LOC642366	NR_046243.1	-0.488655	14.1541	-1.11834	0.282684	0.894084	-5.01476
LOC644554	NR_040013.1	-0.0499642	14.2647	-1.09258	0.293457	0.894084	-5.03362
LOC729950	NR_040033.1	0.293636	14.8164	0.907797	0.379708	0.894084	-5.23318
LYPLAL1-AS1	NR_038845.1	-0.251837	14.6962	-1.10597	0.287821	0.894084	-5.02534
MAGI2-AS3	NR_038344.1	0.488015	15.1586	1.23221	0.238642	0.894084	-4.94522
MALAT-1	NR_002819.2	0.161794	13.8536	0.601261	0.557504	0.894084	-5.41024
MDC1-AS	NR_133647.1	0.00490046	13.637	0.460517	0.652384	0.894084	-5.49121
MEG3	NR_002766.2	0.0959014	13.7614	0.61574	0.54818	0.894084	-5.40785
MEG8	NR_024149.2	0.0127704	14.1741	0.240686	0.81337	0.907948	-5.53278
MIR143HG	NR_105059.1	0.00490046	13.637	0.460517	0.652384	0.894084	-5.49121
MIR22HG	NR_028502.1	-0.164812	14.0963	-0.60282	0.556496	0.894084	-5.39912
MIR4697HG	NR_024344.1	0.0542766	14.2501	0.116897	0.908642	0.937953	-5.54876
MIR497HG	NR_038310.1	0.00490046	13.637	0.460517	0.652384	0.894084	-5.49121
MIR663AHG	NR_040095.1	1.08936	16.5778	1.57546	0.137998	0.894084	-4.481
MNX1-AS1	NR_038835.1	0.0814376	15.1787	0.258939	0.79954	0.907948	-5.59051
n336928	NONHSAT097329.2	0.00490046	13.637	0.460517	0.652384	0.894084	-5.49121
NCAM1-AS1	NR_034101.1	0.00490046	13.637	0.460517	0.652384	0.894084	-5.49121
NR2F1-AS1	NR_015369.1	0.1633	14.5386	0.647148	0.528252	0.894084	-5.48136
PART1	NR_024617.1	0.279495	15.1688	0.887675	0.390064	0.894084	-5.17895
PCAT-1	NR_045262.1	-0.0796663	14.098	-0.498279	0.626206	0.894084	-5.45045
PGM5-AS1	NR_121191.1	0.202641	15.1812	0.687956	0.502985	0.894084	-5.32106
PRKAG2-AS1	NR_038926.1	0.538713	15.3174	1.31799	0.209162	0.894084	-4.83285
PROX1-AS1	NR_037850.2	0.00351984	14.3234	0.167596	0.869355	0.937953	-5.54118
SChLAP1	NR_104320.1	-0.0270299	14.1805	-0.161096	0.874374	0.937953	-5.54719
SLC26A4-AS1	NR_028137.1	-0.0553379	15.1968	-0.191115	0.851244	0.937953	-5.49465
SPRY4-IT1	NR_131221.1	-0.437011	14.2384	-1.05008	0.311889	0.894084	-5.07165
SUMO1P3	NR_002190.1	1.78148	18.1627	2.55322	0.0233055	0.894084	-3.21085
TBX5-AS1	NR_038440.1	-0.13836	15.1731	-0.442391	0.665124	0.894084	-5.5017
TP73-AS1	NR_033709.1	0.00180662	14.3215	0.0571302	0.955268	0.955268	-5.55212
TRPM2-AS	NR_109964.1	-0.153622	14.506	-0.954139	0.356579	0.894084	-5.14925
TUG1	NR_002323.1	-0.0670601	15.3951	-0.380929	0.709109	0.894084	-5.46245
UCA1	NR_015379.2	0.124238	16.2592	0.272823	0.789066	0.907948	-5.64455
ZEB2NAT	NR_040248.2	0.00490046	13.637	0.460517	0.652384	0.894084	-5.49121
ZNF667-AS1	NR_036522.1	-0.0117714	14.2245	-0.357667	0.726053	0.894084	-5.49817
